# Supplementary material for: Single-Cell Sequencing Reveals an Intrinsic Heterogeneity of the Preovulatory Follicular Microenvironment
Source: Biomolecules. 2022 Jan 29;12(2):231. doi: 10.3390/biom12020231 (PMC8961562; doi:10.3390/biom12020231)
Supplement: Supplementary file 1 [file biomolecules-12-00231-s001.zip]

Archive with 1 entries (1 files):
- biomolecules-1524839-supplementary.pdf
